# Supplementary material for: Infection with Borrelia burgdorferi Increases the Replication and Dissemination of Coinfecting Powassan Virus in Ixodes scapularis Ticks
Source: Viruses. 2022 Jul 21;14(7):1584. doi: 10.3390/v14071584 (PMC9319581; doi:10.3390/v14071584)
Supplement: Supplementary file 1 [file viruses-14-01584-s001.zip]

Archive with 3 entries (3 files):
- SupFIGURE1.tiff
- SupFIGURE2.tiff
- SupFIGURE3.tiff
